# Supplementary material for: Enhanced IL-17 Producing and Maintained Cytolytic Effector Functions of Gut Mucosal CD161+CD8+ T Cells in SIV-Infected Rhesus Macaques
Source: Viruses. 2023 Sep 18;15(9):1944. doi: 10.3390/v15091944 (PMC10535321; doi:10.3390/v15091944)
Supplement: Supplementary file 1 [file viruses-15-01944-s001.zip]

Archive with 1 entries (1 files):
- viruses-2595153-supplementary.pdf
